# Supplementary material for: Expression and Transcript Localization of star, sf-1, and dax-1 in the Early Brain of the Orange-Spotted Grouper Epinephelus coioides
Source: Int J Mol Sci. 2022 Feb 27;23(5):2614. doi: 10.3390/ijms23052614 (PMC8910455; doi:10.3390/ijms23052614)
Supplement: Supplementary file 1 [file ijms-23-02614-s001.zip]

Archive with 1 entries (1 files):
- ijms-1575607-SI.pdf
